# Supplementary material for: DNA-Mediated Stack Formation of Nanodiscs
Source: Molecules. 2021 Mar 16;26(6):1647. doi: 10.3390/molecules26061647 (PMC8000961; doi:10.3390/molecules26061647)
Supplement: Supplementary file 1 [file molecules-26-01647-s001.zip]

Archive with 4 entries (3 files):
- molecules-1128715-SM/
- molecules-1128715-SM/molecules-1128715-SM.pdf
- molecules-1128715-SM/VideoS1.avi
- molecules-1128715-SM/VideoS2.avi
